# Supplementary material for: Siloxane Matrix Molecular Weight Influences the Properties of Nanocomposites Based on Metal Complexes and Dielectric Elastomer
Source: Materials (Basel). 2021 Jun 17;14(12):3352. doi: 10.3390/ma14123352 (PMC8234613; doi:10.3390/ma14123352)
Supplement: Supplementary file 1 [file materials-14-03352-s001.zip]

Archive with 1 entries (1 files):
- materials-1239879-SI.pdf
